# Supplementary material for: Insulin Glargine Biosimilar Prescribing and Cost Trends in the United Kingdom’s Primary Care from 2020 to 2024
Source: Pharmacy (Basel). 2025 Jun 14;13(3):85. doi: 10.3390/pharmacy13030085 (PMC12196553; doi:10.3390/pharmacy13030085)
Supplement: Supplementary file 1 [file pharmacy-13-00085-s001.zip]

Archive with 1 entries (1 files):
- pharmacy-3640346-supplementary.pdf
